# Supplementary material for: Epidemiological characteristics of P. vivax asymptomatic infections in the Peruvian Amazon
Source: Front Cell Infect Microbiol. 2022 Aug 31;12:901423. doi: 10.3389/fcimb.2022.901423 (PMC9471197; doi:10.3389/fcimb.2022.901423)
Supplement: Supplementary file 5 [file Table_1.xlsx]

## Sheet: Supplementary Table 1
	Supplementary Table 1. Baseline socio-demographic characteristics of study participants
		% Individuals
	Characteristics	PS 1	PS 2	PS 3	PS 4		PS 5			PS 6		PS 7			PS 8			PS 9		PS 10	PS 11	Total
		Aug / Sep - 2018	Nov / Dec - 2018	Apr / May - 2019	Jun / Jul - 2019		Sep - 2019			Nov / Dec - 2019		Jan / Feb - 2020			Mar - 2020			Jun / Jul - 2021		Sep - 2021	Oct - 2021
		Tarapoto	Santa Rita	Llanchama	Santa Rita	San Jose de Lupuna	Libertad	Primero de Enero	Puerto Alegre	Huaman Urco	Urco Miraño	San Jose de Lupuna	Santa Rita	San Pedro	Salvador	Lago Yuracyacu	Urco Miraño	Libertad	Urco Miraño	Centro Fuerte	Libertad
		N = 60 (%)	N = 137 (%)	N = 113 (%)	N = 110 (%)	N = 122 (%)	N = 94 (%)	N = 33 (%)	N = 68 (%)	N = 111 (%)	N = 145 (%)	N = 130 (%)	N = 146 (%)	N = 101 (%)	N = 156 (%)	N = 63 (%)	N = 110 (%)	N = 124 (%)	N = 131 (%)	N = 91 (%)	N = 114 (%)	N = 2159 (%)
	Sex *
	Male	29 (48.3)	62 (45.3)	55 (48.7)	41 (37.3)	57 (46.7)	51 (54.3)	15 (45.5)	31 (45.6)	57 (51.4)	70 (48.3)	57 (43.8)	70 (47.9)	50 (49.5)	77 (49.4)	32 (50.8)	60 (54.5)	65 (52.4)	73 (55.7)	48 (52.7)	64 (56.1)	1064 (49.3)
	Female	31 (51.7)	75 (54.7)	58 (51.3)	69 (62.7)	65 (53.3)	43 (45.7)	17 (51.5)	37 (54.4)	54 (48.6)	75 (51.7)	73 (56.2)	76 (52.1)	51 (50.5)	79 (50.6)	31 (49.2)	50 (45.5)	59 (47.6)	58 (44.3)	43 (47.3)	50 (43.9)	1094 (50.7)
	Age
	Median [IQR]	47 [32 - 56]	45 [29 - 60]	38 [29 - 51]	41 [33 - 61]	44 [29 - 57]	43 [30 - 54]	39 [31 - 47]	47 [34 - 56]	44 [33 - 54]	42 [34 - 55]	41 [32 - 61]	45 [29 - 59]	43 [29 - 58]	38 [29 - 55]	37 [29 - 56]	46 [33 - 57]	43 [29 - 55]	45 [31 - 56]	39 [29 - 59]	45 [33 - 56]	43 [31 - 57]
	Education Level
	None or Preschool	6 (10.0)	9 (6.6)	5 (4.4)	3 (2.7)	9 (7.4)	8 (8.5)	3 (9.1)	4 (5.9)	11 (9.9)	3 (2.1)	11 (8.5)	8 (5.5)	4 (4.0)	20 (12.8)	4 (6.3)	13 (11.8)	36 (29.0)	40 (30.5)	4 (4.4)	30 (26.3)	231 (10.7)
	Primary school	43 (71.7)	72 (52.6)	39 (34.5)	45 (40.9)	60 (49.2)	63 (67.0)	23 (69.7)	48 (70.6)	50 (45.0)	98 (67.6)	44 (33.8)	69 (47.3)	40 (39.6)	111 (71.2)	33 (52.4)	54 (49.1)	58 (46.8)	46 (35.1)	32 (35.2)	60 (52.6)	1088 (50.4)
	High school	10 (16.7)	50 (36.5)	63 (55.8)	49 (44.5)	48 (39.3)	17 (18.1)	7 (21.2)	15 (22.1)	39 (35.1)	33 (22.8)	63 (48.5)	62 (42.5)	54 (53.5)	24 (15.4)	24 (38.1)	35 (31.8)	22 (17.7)	43 (32.8)	55 (60.4)	21 (18.4)	734 (34.0)
	University education or higher	1 (1.7)	6 (4.4)	6 (5.3)	13 (11.8)	5 (4.1)	6 (6.4)	0 (0.0)	1 (1.5)	11 (9.9)	11 (7.6)	12 (9.2)	7 (4.8)	3 (3.0)	1 (0.6)	2 (3.2)	8 (7.3)	8 (6.5)	2 (1.5)	0 (3.0)	3 (2.6)	106 (4.9)
	Outdoor Occupation (Logger, Fisher or Farmer)
	Positive	34 (56.7)	47 (34.3)	45 (39.8)	51 (46.4)	55 (45.1)	65 (69.1)	31 (93.9)	58 (85.3)	66 (59.5)	91 (62.8)	55 (42.3)	77 (52.7)	54 (53.5)	133 (85.3)	39 (61.9)	72 (65.5)	69 (55.6)	78 (59.5)	41 (45.1)	75 (65.8)	1236 (57.2)
	Negative	26 (43.3)	90 (65.7)	68 (60.2)	59 (53.6)	67 (54.9)	29 (30.9)	2 (6.1)	10 (14.7)	45 (40.5)	54 (37.2)	75 (57.7)	69 (47.3)	47 (46.5)	23 (14.7)	24 (38.1)	38 (34.5)	55 (44.4)	53 (40.5)	50 (54.9)	39 (34.2)	923 (42.8)
	Migration (Have you always lived in the village?)
	Positive	27 (45.0)	68 (49.6)	40 (35.4)	98 (89.1)	95 (77.9)	60 (63.8)	17 (51.5)	46 (67.6)	78 (70.3)	44 (30.3)	109 (83.8)	106 (72.6)	69 (68.3)	129 (82.7)	27 (42.9)	89 (80.9)	79 (63.7)	107 (81.7)	49 (53.8)	82 (71.9)	1479 (68.5)
	Negative	33 (55.0)	69 (50.4)	73 (64.6)	12 (10.9)	27 (22.1)	32 (34.0)	16 (48.5)	21 (30.9)	33 (29.7)	101 (69.7)	21 (16.2)	40 (27.4)	32 (31.7)	27 (17.3)	36 (57.1)	21 (19.1)	45 (36.3)	24 (18.3)	42 (46.2)	32 (28.1)	680 (31.5)
	Travel history last month *
	Positive	37 (61.7)	88 (64.2)	46 (40.7)	58 (52.7)	25 (20.5)	34 (36.2)	12 (36.4)	23 (20.7)	23 (20.7)	37 (25.5)	36 (27.7)	44 (30.1)	39 (38.6)	22 (14.1)	21 (33.3)	17 (15.5)	50 (40.3)	35 (26.7)	27 (29.7)	41 (36.0)	715 (33.1)
	Negative	23 (38.3)	49 (35.8)	67 (59.3)	52 (47.3)	97 (79.5)	60 (63.8)	21 (63.6)	45 (79.3)	88 (79.3)	108 (74.5)	94 (72.3)	102 (69.9)	62 (61.4)	134 (85.9)	42 (66.7)	93 (84.5)	74 (59.7)	96 (73.3)	64 (70.3)	73 (64.0)	1444 (66.9)
	* Missing data: 1 individual in PS5 - Primero de Enero without sex, 3 individuals in PS3 without travel history information

## Sheet: Supplementary Table 2
	Supplementary Table 2. Baseline household characteristics of study participants
		% Households
	Characteristics	PS 1	PS 2	PS 3	PS 4		PS 5			PS 6		PS 7			PS 8			PS 9		PS 10	PS 11	Total
		Aug / Sep - 2018	Nov / Dec - 2018	Apr / May - 2019	Jun / Jul - 2019		Sep - 2019			Nov / Dec - 2019		Jan / Feb - 2020			Mar - 2020			Jun / Jul - 2021		Sep - 2021	Oct - 2021
		Tarapoto	Santa Rita	Llanchama	Santa Rita	San Jose de Lupuna	Libertad	Primero de Enero	Puerto Alegre	Huaman Urco	Urco Miraño	San Jose de Lupuna	Santa Rita	San Pedro	Salvador	Lago Yuracyacu	Urco Miraño	Libertad	Urco Miraño	Centro Fuerte	Libertad
		N = 35 (%)	N = 66 (%)	N = 53 (%)	N = 50 (%)	N = 31 (%)	N = 24 (%)	N = 8 (%)	N = 19 (%)	N = 25 (%)	N = 43 (%)	N = 30 (%)	N = 37 (%)	N = 22 (%)	N = 76 (%)	N = 11 (%)	N = 5 (%)	N = 50 (%)	N = 18 (%)	N = 37 (%)	N = 48 (%)	N = 688 (%)
	Mosquito net without insecticide
	0 nets	8 (22.9)	30 (45.5)	33 (62.3)	36 (72.0)	23 (74.2)	7 (29.2)	2 (25.0)	5 (26.3)	13 (52.0)	25 (58.1)	15 (50.0)	11 (29.7)	10 (45.5)	36 (47.4)	0 (0.0)	3 (60.0)	23 (46.0)	10 (55.6)	15 (40.5)	24 (50.0)	329 (47.8)
	1 - 2 nets	18 (51.4)	30 (45.5)	12 (22.6)	11 (22.0)	3 (9.7)	10 (41.7)	4 (50.0)	11 (57.9)	7 (28.0)	15 (34.9)	7 (23.3)	17 (45.9)	9 (40.9)	34 (44.7)	3 (27.3)	1 (20.0)	16 (32.0)	5 (27.8)	12 (32.4)	12 (25.0)	237 (34.4)
	3 - 4 nets	7 (20.0)	5 (7.6)	5 (9.4)	3 (6.0)	3 (9.7)	7 (29.2)	2 (25.0)	3 (15.8)	5 (20.0)	3 (7.0)	6 (20.0)	7 (18.9)	3 (13.6)	5 (6.6)	6 (54.5)	1 (20.0)	8 (16.0)	0 (0.0)	7 (18.9)	9 (18.8)	95 (13.8)
	>4 nets	2 (5.7)	1 (1.5)	3 (5.7)	0 (0.0)	2 (6.5)	0 (0.0)	0 (0.0)	0 (0.0)	0 (0.0)	0 (0.0)	2 (6.7)	2 (5.4)	0 (0.0)	1 (1.3)	2 (18.2)	0 (0.0)	3 (6.0)	3 (16.7)	3 (8.1)	3 (6.3)	27 (3.9)
	Mosquito net treated with insecticide
	0 nets	21 (60.0)	4 (6.1)	5 (9.4)	3 (6.0)	2 (6.5)	4 (16.7)	0 (0.0)	3 (15.8)	9 (36.0)	3 (7.0)	5 (16.7)	4 (10.8)	2 (9.1)	8 (10.5)	8 (72.7)	2 (40.0)	19 (38.0)	3 (16.7)	13 (35.1)	17 (35.4)	135 (19.6)
	1 - 2 nets	11 (31.4)	23 (34.8)	12 (22.6)	27 (54.0)	12 (38.7)	6 (25.0)	4 (50.0)	10 (52.6)	3 (12.0)	19 (44.2)	13 (43.3)	18 (48.6)	12 (54.5)	41 (53.9)	2 (18.2)	2 (40.0)	17 (34.0)	6 (33.3)	11 (29.7)	16 (33.3)	265 (38.5)
	3 - 4 nets	3 (8.6)	34 (51.5)	29 (54.7)	19 (38.0)	14 (45.2)	13 (54.2)	4 (50.0)	6 (31.6)	7 (28.0)	16 (37.2)	10 (33.3)	12 (32.4)	6 (27.3)	21 (27.6)	1 (9.1)	1 (20.0)	11 (22.0)	5 (27.8)	9 (24.3)	12 (25.0)	233 (33.9)
	>4 nets	0 (0.0)	5 (7.6)	7 (13.2)	1 (2.0)	3 (9.7)	1 (4.2)	0 (0.0)	0 (0.0)	6 (24.0)	5 (11.6)	2 (6.7)	3 (8.1)	2 (9.1)	6 (7.9)	0 (0.0)	0 (0.0)	3 (6.0)	4 (22.2)	4 (10.8)	3 (6.3)	55 (8.0)
	Number of bedrooms
	0 - 1 bedrooms	25 (71.4)	23 (34.8)	19 (35.8)	12 (24.0)	4 (12.9)	17 (70.8)	8 (100.0)	13 (68.4)	11 (44.0)	24 (55.8)	14 (46.7)	13 (35.1)	8 (36.4)	54 (71.1)	6 (54.5)	4 (80.0)	38 (76.0)	11 (61.1)	23 (62.2)	35 (72.9)	362 (52.6)
	2 bedrooms	8 (22.9)	26 (39.4)	26 (49.1)	21 (42.0)	12 (38.7)	7 (29.2)	0 (0.0)	4 (21.1)	5 (20.0)	6 (14.0)	9 (30.0)	15 (40.5)	10 (45.5)	14 (18.4)	2 (18.2)	0 (0.0)	9 (18.0)	4 (22.2)	6 (16.2)	10 (20.8)	194 (28.2)
	3 bedrooms	1 (2.9)	11 (16.7)	4 (7.5)	14 (28.0)	11 (35.5)	0 (0.0)	0 (0.0)	1 (5.3)	6 (24.0)	6 (14.0)	3 (10.0)	5 (13.5)	4 (18.2)	4 (5.3)	2 (18.2)	1 (20.0)	2 (4.0)	1 (5.6)	5 (13.5)	2 (4.2)	83 (12.1)
	>3 bedrooms	1 (2.9)	6 (9.1)	4 (7.5)	3 (6.0)	4 (12.9)	0 (0.0)	0 (0.0)	1 (5.3)	3 (12.0)	7 (16.3)	4 (13.3)	4 (10.8)	0 (0.0)	4 (5.3)	1 (9.1)	0 (0.0)	1 (2.0)	2 (11.1)	3 (8.1)	1 (2.1)	49 (7.1)
	Number of beds
	0 - 2 beds	24 (68.6)	28 (42.4)	16 (30.2)	27 (54.0)	9 (29.0)	15 (62.5)	7 (87.5)	13 (68.5)	9 (36.0)	22 (51.2)	17 (56.7)	21 (56.8)	12 (54.5)	50 (65.8)	3 (27.3)	4 (80.0)	35 (70.0)	7 (38.9)	15 (40.5)	31 (64.6)	365 (53.1)
	3 beds	7 (20.0)	22 (33.3)	18 (34.0)	17 (34.0)	14 (45.2)	6 (25.0)	1 (12.5)	5 (26.3)	8 (32.0)	9 (20.9)	6 (20.0)	6 (16.2)	9 (40.9)	16 (21.1)	5 (45.5)	0 (0.0)	7 (14.0)	2 (11.1)	12 (32.4)	8 (16.7)	178 (25.9)
	4 beds	4 (11.4)	12 (18.2)	13 (24.5)	4 (8.0)	3 (9.7)	2 (8.3)	0 (0.0)	1 (5.3)	7 (28.0)	7 (16.3)	4 (13.3)	8 (21.6)	1 (4.5)	6 (7.9)	2 (18.2)	1 (20.0)	3 (6.0)	4 (22.2)	4 (10.8)	4 (8.3)	89 (12.9)
	>4 beds	0 (0.0)	4 (6.1)	6 (11.3)	2 (4.0)	5 (16.1)	1 (4.2)	0 (0.0)	0 (0.0)	1 (4.0)	5 (11.6)	3 (10.0)	2 (5.4)	0 (0.0)	4 (5.3)	1 (9.1)	0 (0.0)	5 (10.0)	5 (27.8)	6 (16.2)	5 (10.4)	56 (8.1)
	Type of house
	House without walls	3 (8.6)	0 (0.0)	1 (1.9)	0 (0.0)	0 (0.0)	2 (8.3)	0 (0.0)	1 (5.3)	0 (0.0)	0 (0.0)	1 (3.3)	0 (0.0)	0 (0.0)	1 (1.3)	0 (0.0)	1 (20.0)	1 (2.0)	0 (0.0)	1 (2.7)	1 (2.1)	12 (1.7)
	House that has one, two or three walls without completely enclosing a room	2 (5.7)	0 (0.0)	3 (5.7)	5 (10.0)	1 (3.2)	6 (25.0)	3 (37.5)	0 (0.0)	2 (8.0)	2 (4.7)	4 (13.3)	2 (5.4)	0 (0.0)	4 (5.3)	1 (9.1)	0 (0.0)	3 (6.0)	0 (0.0)	2 (5.4)	2 (4.2)	42 (6.1)
	House that has at least one room enclosed	20 (57.1)	1 (1.5)	8 (15.1)	5 (10.0)	10 (32.3)	9 (37.5)	5 (62.5)	5 (26.3)	4 (16.0)	3 (7.0)	5 (16.7)	13 (35.1)	7 (31.8)	33 (43.4)	3 (27.3)	2 (40.0)	21 (42.0)	7 (38.9)	20 (54.1)	20 (41.7)	201 (29.2)
	Completely enclosed house	10 (28.6)	65 (98.5)	41 (77.4)	40 (80.0)	20 (64.5)	7 (29.2)	0 (0.0)	13 (68.4)	19 (76.0)	38 (88.4)	20 (66.7)	22 (59.5)	15 (68.2)	38 (50.0)	7 (63.6)	2 (40.0)	25 (50.0)	11 (61.1)	15 (40.5)	25 (52.1)	433 (62.9)
	Wooden wall
	Negative	3 (8.6)	17 (25.8)	3 (5.7)	16 (32.0)	0 (0.0)	1 (4.2)	0 (0.0)	0 (0.0)	0 (0.0)	1 (2.3)	4 (13.8)	2 (5.4)	2 (9.1)	2 (2.6)	0 (0.0)	0 (0.0)	2 (4.0)	0 (0.0)	2 (5.4)	1 (2.1)	56 (8.1)
	Positive	32 (91.4)	49 (74.2)	50 (94.3)	34 (68.0)	31 (100.0)	23 (95.8)	8 (100.0)	19 (100.0)	25 (100.0)	42 (97.7)	26 (86.7)	35 (94.6)	20 (90.9)	74 (97.4)	11 (100.0)	5 (100.0)	48 (96.0)	18 (100.0)	35 (94.6)	47 (97.9)	632 (91.9)
	Wooden floor
	Negative	10 (28.6)	61 (92.4)	34 (64.2)	50 (100.0)	29 (93.5)	1 (4.2)	0 (0.0)	3 (15.8)	2 (8.0)	11 (25.6)	28 (93.3)	34 (91.9)	16 (72.7)	8 (10.5)	0 (0.0)	0 (0.0)	1 (2.0)	0 (0.0)	3 (8.1)	1 (2.1)	292 (42.4)
	Positive	25 (71.6)	5 (7.6)	19 (35.8)	0 (0.0)	2 (6.5)	23 (95.8)	8 (100.0)	16 (84.2)	23 (92.0)	33 (76.7)	2 (6.7)	3 (8.1)	6 (27.3)	68 (89.5)	11 (100.0)	5 (100.0)	49 (98.0)	18 (100.0)	34 (91.9)	47 (97.9)	396 (57.6)
	Calamine roof
	Negative	20 (57.1)	2 (3.0)	6 (11.3)	1 (2.0)	0 (0.0)	19 (79.2)	8 (100.0)	13 (68.4)	6 (24.0)	4 (9.3)	1 (3.3)	1 (2.7)	2 (9.1)	38 (50.0)	2 (18.2)	4 (80.0)	39 (78.0)	4 (22.2)	3 (8.1)	36 (75.0)	209 (30.4)
	Positive	15 (42.9)	64 (97.0)	47 (88.7)	49 (98.0)	31 (100.0)	5 (20.8)	0 (0.0)	6 (31.6)	19 (76.0)	39 (90.7)	29 (96.7)	36 (97.3)	20 (90.9)	38 (50.0)	9 (81.8)	1 (20.0)	11 (22.0)	14 (77.8)	34 (91.9)	12 (25.0)	479 (69.6)
	Type of water source
	Without water or does not know	0 (0.0)	0 (0.0)	0 (0.0)	0 (0.0)	0 (0.0)	0 (0.0)	0 (0.0)	0 (0.0)	0 (0.0)	2 (4.7)	10 (33.3)	20 (54.1)	4 (18.2)	0 (0.0)	0 (0.0)	0 (0.0)	0 (0.0)	0 (0.0)	0 (0.0)	0 (0.0)	36 (5.2)
	Potable water	0 (0.0)	0 (0.0)	0 (0.0)	17 (34.0)	0 (0.0)	0 (0.0)	0 (0.0)	0 (0.0)	3 (12.0)	1 (2.3)	16 (53.3)	0 (0.0)	1 (4.5)	3 (3.9)	0 (0.0)	0 (0.0)	0 (0.0)	3 (16.7)	0 (0.0)	0 (0.0)	28 (4.1)
	Well or pylon water	4 (11.4)	34 (51.5)	43 (81.1)	18 (36.0)	22 (71.0)	0 (0.0)	0 (0.0)	0 (0.0)	12 (48.0)	26 (60.5)	3 (10.0)	12 (32.4)	11 (50.0)	0 (0.0)	0 (0.0)	0 (0.0)	0 (0.0)	0 (0.0)	16 (43.2)	0 (0.0)	214 (31.1)
	River or rainwater	28 (80.0)	1 (1.5)	6 (11.3)	15 (30.0)	2 (6.5)	24 (100.0)	8 (100.0)	19 (100.0)	10 (40.0)	14 (32.6)	0 (0.0)	5 (13.5)	6 (27.3)	73 (96.1)	11 (100.0)	5 (100.0)	50 (100.0)	15 (83.3)	21 (56.8)	48 (100.0)	365 (53.1)
	Others	3 (8.6)	31 (47.0)	4 (7.5)	0 (0.0)	7 (22.6)	0 (0.0)	0 (0.0)	0 (0.0)	0 (0.0)	0 (0.0)	0 (0.0)	0 (0.0)	0 (0.0)	0 (0.0)	0 (0.0)	0 (0.0)	0 (0.0)	0 (0.0)	0 (0.0)	0 (0.0)	45 (6.5)
	Fumigation
	Negative	35 (100.0)	65 (98.5)	50 (94.3)	50 (100.0)	31 (100.0)	23 (95.8)	8 (100.0)	18 (94.7)	25 (100.0)	41 (95.3)	2 (6.7)	1 (2.7)	2 (9.1)	69 (90.8)	11 (100.0)	5 (100.0)	6 (12.0)	2 (11.1)	4 (10.8)	6 (12.5)	454 (66.0)
	Positive	0 (0.0)	1 (1.5)	3 (5.7)	0 (0.0)	0 (0.0)	1 (4.2)	0 (0.0)	1 (5.3)	0 (0.0)	2 (4.7)	28 (93.3)	36 (97.3)	20 (90.9)	7 (9.2)	0 (0.0)	0 (0.0)	44 (88.0)	16 (88.9)	33 (89.2)	42 (87.5)	234 (34.0)
																							En la salida 6 de urco mirano hay una casa sin informacion de numero de camas, tipo de casa, piso de madera y techo.

## Sheet: Supplementary Table 3
	Supplementary Table 3. P. vivax malaria prevalence by method (Microscopy (A) and qPCR (B)), and proportions of infections found by method, clinical status (asym, sym and submicroscopic infection), and study site.
		PS 1		PS 2		PS 3		PS 4				PS 5						PS 6				PS 7						PS 8						PS 9				PS 10		PS 11		Total
		Aug / Sep - 2018		Nov / Dec - 2018		Apr / May - 2019		Jun / Jul - 2019				Sep - 2019						Nov / Dec - 2019				Jan / Feb - 2020						Mar - 2020						Jun / Jul - 2021				Sep - 2021		Oct - 2021
		Tarapoto		Santa Rita		Llanchama		Santa Rita		San Jose de Lupuna		Libertad		Primero de Enero		Puerto Alegre		Huaman Urco		Urco Miraño		San Jose de Lupuna		Santa Rita		San Pedro		Salvador		Lago Yuracyacu		Urco Miraño		Libertad		Urco Miraño		Centro Fuerte		Libertad
	Total analysed samples (N)	60	% of infections found by method	137	% of infections found by method	113	% of infections found by method	110	% of infections found by method	122	% of infections found by method	94	% of infections found by method	33	% of infections found by method	68	% of infections found by method	111	% of infections found by method	145	% of infections found by method	130	% of infections found by method	146	% of infections found by method	101	% of infections found by method	156	% of infections found by method	63	% of infections found by method	110	% of infections found by method	124	% of infections found by method	131	% of infections found by method	91	% of infections found by method	114	% of infections found by method	2159	% of infections found by method
	Microscopy
	Plasmodium vivax
	n	2	100	2	100	8	100	9	100	13	100	5	100	0	0	1	100	0	0	0	0	0	0	1	100	1	100	0	0	0	0	2	100	1	100	0	0	0	0	0	0	45	100
	% [95% CI]	3.3 [0.4 - 11.5]		1.5 [0.2 - 5.2]		7.1 [3.1 - 13.5]		8.2 [3.8 - 15.0]		10.6 [5.8 - 17.5]		5.3 [1.7 - 12.0]		0		1.5 [0.04 - 8.0]		0		0		0		0.7 [0.02 - 3.8]		1.0 [0.02 - 5.4]		0		0		1.8 [0.22 - 6.41]		0.8 [0.02 - 4.4]		0		0		0		1.9 [1.4 - 2.6]
	Asymptomatic P. vivax
	n	2	100	1	50	4	50	4	44.4	8	61.5	2	40	0	0	1	100	0	0	0	0	0	0	1	100	1	100	0	0	0	0	2	100	0	0	0	0	0	0	0	0	26	57.8
	% [95% CI]	3.3 [0.4 - 11.5]		0.7 [0.04 - 9.0]		3.5 [1.0 - 8.8]		3.6 [1.0 - 9.0]		6.5 [2.9 - 12.5]		2.1 [0.2 - 7.5]		0		1.5 [0.04 - 8.0]		0		0		0		0.7 [0.02 - 3.8]		1.0 [0.02 - 5.4]		0		0		1.8 [0.22 - 6.41]		0		0		0		0		1.2 [0.8 - 1.8]
	Symptomatic P. vivax
	n	0	0	1	50	4	50	5	55.6	5	38.5	3	60	0	0	0	0	0	0	0	0	0	0	0	0	0	0	0	0	0	0	0	0	1	100	0	0	0	0	0	0	19	42.2
	% [95% CI]	0		0.7 [0.04 - 9.0]		3.5 [1.0 - 8.8]		4.5 [1.5 - 10.3]		4.1 [1.3 - 9.3]		3.2 [0.7 - 9.0]		0		0		0		0		0		0		0		0		0		0		0.8 [0.02 - 4.4]		0		0		0		1.3 [0.8 - 2.1]
	PCR
	Plasmodium vivax
	n	7	100	32	100	21	100	25	100	31	100	22	100	5	100	5	100	18	100	7	100	15	100	29	100	12	100	0	0	1	100	5	100	0	0	1	100	7	100	3	100	246	100
	% [95% CI]	11.7 [4.8 - 22.6]		23.3 [16.5 - 31.3]		18.6 [11.9 - 27.0]		22.7 [15.3 - 31.7]		25.4 [18.0 - 34.1]		23.4 [15.3 - 33.3]		15.2 [5.1 - 31.9]		7.4 [2.4 - 16.3]		16.2 [9.9 - 24.4]		4.8 [2.0 - 9.7]		11.5 [6.6 - 18.3]		19.9 [13.7 - 27.2]		11.9 [6.3 - 19.8]		0		1.6 [0.04 - 8.5]		4.5 [1.5 - 10.3]		0		0.8 [0.02 - 4.2]		7.7 [3.1 - 15.2]		2.6 [0.5 - 7.5]		11.4 [10.1 - 12.8]
	Asymptomatic P. vivax
	n	5	71.4	19	59.4	9	42.9	18	72	24	77.4	14	63.6	5	100	4	80	14	77.8	6	85.7	9	60	14	48.3	11	91.7	0	0	0	0	5	100	0	0	1	100	4	57.1	2	66.7	164	66.7
	% [95% CI]	8.3 [2.8 - 18.4]		13.9 [8.6 - 20.8]		8.0 [3.7 - 14.6]		16.4 [10.0 - 24.6]		19.7 [13.0 - 27.8]		14.9 [8.4 - 23.7]		15.2 [5.1 - 31.9]		5.9 [1.6 - 14.4]		12.6 [7.1 - 20.3]		4.1 [1.5 - 8.8]		6.9 [3.2 - 12.7]		9.6 [5.3 - 15.6]		10.9 [5.6 - 18.7]		0		0		4.5 [1.5 - 10.3]		0		0.8 [0.02 - 4.2]		4.4 [1.2 - 10.9]		1.7 [0.2 - 6.2]		7.6 [6.5 - 8.8]
	Symptomatic P. vivax
	n	2	28.6	13	40.6	12	57.1	7	28	7	22.6	8	36.4	0	0	1	20	4	22.2	1	14.3	6	40	15	51.7	1	8.3	0	0	1	100	0	0	0	0	0	0	3	42.9	1	33.3	82	33.3
	% [95% CI]	3.3 [0.4 - 11.5]		9.5 [5.1 - 15.7]		10.6 [5.6 - 17.8]		6.4 [2.6 - 12.7]		5.7 [2.3 - 11.5]		8.5 [3.7 - 16.1]		0		1.5 [0.04 - 7.9]		3.6 [1.0 - 9.0]		0.7 [0.02 - 3.8]		4.6 [1.7 - 9.8]		10.3 [5.9 - 16.4]		1.0 [0.02 - 5.4]		0		1.6 [0.04 - 8.5]		0		0		0		3.3 [0.7 - 9.3]		0.9 [0.02 - 4.8]		3.8 [3.03 - 4.7]
	Sub-microscopic P. vivax
	n	5	71.4	30	93.8	13	61.9	18	72	19	61.3	17	77.3	5	100	4	80	18	100	7	100	15	100	25	86.2	10	83.3	0	0	1	100	3	60	0	0	1	100	7	100	3	100	201	81.7
	% [95% CI]	8.3 [2.8 - 18.4]		21.9 [15.3 - 29.8]		11.5 [6.3 - 18.9]		16.4 [10.0 - 24.6]		15.6 [9.6 - 23.2]		18.1 [10.9 - 27.4]		15.2 [5.1 - 31.9]		5.9 [1.6 - 14.4]		16.2 [9.9 - 24.4]		4.8 [2.0 - 9.7]		11.5 [6.6 - 18.3]		17.1 [11.4 - 24.2]		9.9 [4.8 - 17.5]		0		1.6 [0.04 - 8.5]		2.7 [0.6 - 7.8]		0		0.8 [0.02 - 4.2]		7.7 [3.1 - 15.2]		2.6 [0.5 - 7.5]		9.3 [8.1 - 10.6]

## Sheet: Supplementary Table 4
	Supplementary Table 4: Global Spatial autocorrelation results on the number of asymptomatic cases per house
	Community	N° Houses	Threshold distance (m)	Global Moran's I	p value
	Tarapoto	33	284	-0,051751	0.6826
	Santa Rita - PS 1	66	76	-0.088259	0.8673
	Llanchama	35	337	-0.088146	0.8871
	Santa Rita - PS 2	56	68	0.052678	0.1716
	San Jose de Lupuna - PS 1	58	154	-0.087922	0.9618
	Libertad - PS 1	43	1148	-0.09498	0.8593
	Primero de Enero	16	241	-0.055455	0.4788
	Puerto Alegre	29	293	-0.035856	0.6352
	Huaman Urco	54	409	-0.018318	0.4184
	Urco Mirano - PS 1	49	98	-0.071699	0.7115
	San Jose de Lupuna - PS 2	64	63	-0.061181	0.672
	Santa Rita - PS 3	69	114	-0.017692	0.4703
	San Pedro	46	58	0.00027952	0.3839
	Salvador *	80	-	-	-
	Lago Yuracyacu *	29	-	-	-
	Urco Mirano - PS 2	48	107	-0.04413	0.5558
	Libertad - PS 2 *	56	-	-	-
	Urco Mirano - PS 3	51	215	-0.011814	0.09763
	Centro Fuerte	37	1266	-0.043627	0.8889
	Libertad - PS 3	54	1148	-0.029374	0.8627
	*As no asymptomatic cases were detected during PS in these villages, spatial autocorrelation analyses were not possible

## Sheet: Supplementary Table 5
	Supplementary Table 5. Summary table of results from biochemical and hematological analytes
		Control				Asymptomatic				Symptomatic
		N	Median	IQR		N	Median	IQR		N	Median	IQR
				Q1	Q3			Q1	Q3			Q1	Q3
	Biochemical parameters
	ALT [U/L]	28	36	21	51.75	29	22	18	28	49	28	19	42
	AST [U/L]	28	26	20.75	33	29	25	22	29	49	29	22	35
	Urea [mg/dL]	30	22.05	19	25	29	27.6	21	32	49	25	18	31.1
	Creatinine [mg/dL]	30	0.74	0.6425	0.945	29	0.81	0.73	0.92	49	0.75	0.58	0.91
	Male	11	0.96	0.915	1.02	25	0.83	0.77	0.94	23	0.89	0.82	1.01
	Female	19	0.65	0.595	0.685	4	0.59	0.495	0.6825	26	0.595	0.56	0.6875
	ALP (alkaline phosphatase) [U/L]	30	106.5	78.5	128.5	29	111	97	132	48	109.5	96.5	131.25
	Bilirubin [mg/dL]	30	0.475	0.34	0.8725	29	0.59	0.36	0.77	48	0.81	0.5075	1.44
	Direct bilirubin [mg/dL]	30	0.16	0.12	0.1975	29	0.21	0.15	0.25	47	0.32	0.185	0.54
	Indirect bilirubin [mg/dL]	30	0.31	0.235	0.6825	29	0.37	0.19	0.51	47	0.47	0.31	0.755
	G-glutamyl transpeptidase [U/L]	30	37.5	24	71	29	26	20	34	48	37.5	23.75	70.75
	Glucose [mg/dL]	30	94	89	101.75	29	95	92	102	49	96	85	113
	Proteins [g/dL]	30	7.72	7.4575	7.885	28	8.175	7.5625	8.57	49	7.85	7.33	8.5
	Potasium [mmol/L]	30	4.05	3.825	4.275	25	4.1	3.9	4.3	48	3.9	3.5	4.1
	Sodium [mmol/L]	30	139.5	139	140	29	141	140	142	47	142	140	143
	Hematological parameters
	Leukocytes [/mm3]	30	7205	6210	8422.5	28	6220	4795	7865	48	5695	4987.5	6622.5
	RBC [x10^6/uL]	30	4.78	4.46	5.1625	28	4.54	3.8875	4.97	48	4.255	3.92	4.805
	Hemoglobin [g/dL]	30	13.85	12.625	15.3	28	13.25	12.25	14.725	48	13.3	11.9	14.2
	Male	11	15.4	15	15.9	24	13.5	12.65	14.825	22	13.9	12.625	14.575
	Female	19	13.2	12.35	13.9	4	11.25	9.975	12.075	26	12.8	11.9	13.575
	Hematocrit [%]	30	41.5	39.25	45.75	28	40.5	37.25	44	48	39	35	42
	Male	11	46	45	48.5	24	41.5	38	44	22	41.5	35.25	43
	Female	19	40	38.5	42	4	33	29.75	35.25	26	38	35	40.75
	Platelets [mm3]	30	269000	209500	330750	27	247000	211500	277000	49	191000	121000	252000
	MCV [fL]	30	88.9	85.25	90	28	87.3	83.3	92.275	49	88.8	86.1	93.2
	MCH [pg]	28	29.7	28	30	28	29.1	27.7	31.7	49	30	28.9	31.4
	MCHC [g/dL]	30	33	32.475	33.825	28	33.4	32.7	34.525	49	33.8	33	34.5
	Neutrophils [/mm3]	30	3949	3105.75	4580	28	2745.5	2322.5	3795.75	49	3118	2573	4013
	Lymphocytes [/mm3]	30	2289	1914.5	2684	28	1697.5	1363.25	2337	49	1453	1117	1938
	Monocytes [/mm3]	30	515.5	394.5	663	28	408	357.25	556	49	415	325	556
	Eosinophils [/mm3]	30	228	148.25	399.25	27	949	504.5	1187.5	49	423	220	813
	Basophils [/mm3]	29	0	0	53	28	0	0	58	49	0	0	0
